# Supplementary material for: Development of an Immunoassay Method for the Sensitive Detection of Histamine and Tryptamine in Foods Based on a CuO@Au Nanoenzyme Label and Molecularly Imprinted Biomimetic Antibody
Source: Polymers (Basel). 2022 Dec 21;15(1):21. doi: 10.3390/polym15010021 (PMC9823797; doi:10.3390/polym15010021)
Supplement: Supplementary file 1 [file polymers-15-00021-s001.zip]

Archive with 1 entries (1 files):
- polymers-2043040-SM.pdf
